# Supplementary material for: A new genus of the tribe Sarimini (Fulgoromorpha, Issidae) from the Guangxi Province of China
Source: Zookeys. 2020 Feb 17;912:13–23. doi: 10.3897/zookeys.912.39589 (PMC7040043; doi:10.3897/zookeys.912.39589)
Supplement: XML Treatment for Eusarimissus [file zookeys.912.39589-treatment1.xml]

<!DOCTYPE tp:taxon-treatment
  PUBLIC "-//TaxonX//DTD Taxonomic Treatment Publishing DTD v0 20100105//EN" "tax-treatment-NSO.dtd">
<tp:taxon-treatment xmlns:tp="http://www.plazi.org/taxpub"><tp:treatment-meta><kwd-group><label>Taxon classification</label><kwd><named-content xmlns:xlink="http://www.w3.org/1999/xlink" content-type="kingdom">Animalia</named-content></kwd><kwd><named-content xmlns:xlink="http://www.w3.org/1999/xlink" content-type="order">Hemiptera</named-content></kwd><kwd><named-content xmlns:xlink="http://www.w3.org/1999/xlink" content-type="family">Issidae</named-content></kwd></kwd-group><mixed-citation publication-type="journal"><person-group><name><surname>Wang</surname><given-names>Menglin</given-names></name><name><surname>Bourgoin</surname><given-names>Thierry</given-names></name></person-group><article-title>A new genus of the tribe <tp:taxon-name><tp:taxon-name-part taxon-name-part-type="tribe">Sarimini</tp:taxon-name-part></tp:taxon-name> (<tp:taxon-name><tp:taxon-name-part taxon-name-part-type="infraorder">Fulgoromorpha</tp:taxon-name-part></tp:taxon-name>, <tp:taxon-name><tp:taxon-name-part taxon-name-part-type="family">Issidae</tp:taxon-name-part></tp:taxon-name>) from the Guangxi Province of China</article-title><source>Zookeys</source><day>17</day><month>2</month><year>2020</year><volume>912</volume><fpage>13</fpage><lpage>23</lpage><pub-id pub-id-type="doi">10.3897/zookeys.912.39589</pub-id></mixed-citation></tp:treatment-meta><tp:nomenclature><tp:taxon-name><object-id xmlns:xlink="http://www.w3.org/1999/xlink" content-type="arpha" xlink:type="simple">A3727780-F658-5CD3-A125-4E69C3BF3DF4</object-id>
              <tp:taxon-name-part taxon-name-part-type="genus" reg="Eusarimissus">Eusarimissus</tp:taxon-name-part>
              <object-id xmlns:xlink="http://www.w3.org/1999/xlink" content-type="zoobank" xlink:type="simple">http://zoobank.org/16B6975F-3B6D-4EB7-BF14-3C7FDA91E48C</object-id>
            </tp:taxon-name><tp:taxon-status xmlns:xlink="http://www.w3.org/1999/xlink" xlink:type="simple">gen. nov.</tp:taxon-status></tp:nomenclature><tp:treatment-sec sec-type="type species" id="SECID0E5GAC"><title>Type species.</title><p><italic><tp:taxon-name><tp:taxon-name-part taxon-name-part-type="genus" reg="Eusarimissus">Eusarimissus</tp:taxon-name-part> <tp:taxon-name-part taxon-name-part-type="species" reg="hezhouensis">hezhouensis</tp:taxon-name-part></tp:taxon-name></italic> sp. nov., here designated.</p></tp:treatment-sec><tp:treatment-sec sec-type="diagnosis" id="SECID0EPHAC"><title>Diagnosis.</title><p>This new taxon appears similar to <italic><tp:taxon-name><tp:taxon-name-part taxon-name-part-type="genus" reg="Eusarima">Eusarima</tp:taxon-name-part></tp:taxon-name></italic> but differs by: 1) Vertex much longer, around 1.3 times wider than long in midline (Fig. <xref ref-type="fig" rid="F1">1</xref>), but around 1.6 times wider in <italic><tp:taxon-name><tp:taxon-name-part taxon-name-part-type="genus" reg="Eusarima">Eusarima</tp:taxon-name-part></tp:taxon-name></italic> (<xref ref-type="bibr" rid="B5">Chan and Yang 1994</xref>, fig. 45A); 2) MP vein forking late in apical 1/3, obviously after CuA (Fig. <xref ref-type="fig" rid="F1">4</xref>), while MP and CuA fork near middle, almost at the same level in <italic><tp:taxon-name><tp:taxon-name-part taxon-name-part-type="genus" reg="Eusarima">Eusarima</tp:taxon-name-part></tp:taxon-name></italic> (<xref ref-type="bibr" rid="B5">Chan and Yang 1994</xref>, fig. 45C); 3) A2 lobe on hind wing as wide as Pcu-A1 lobe (Fig. <xref ref-type="fig" rid="F1">5</xref>), while larger in <italic><tp:taxon-name><tp:taxon-name-part taxon-name-part-type="genus" reg="Eusarima">Eusarima</tp:taxon-name-part></tp:taxon-name></italic> (<xref ref-type="bibr" rid="B5">Chan and Yang 1994</xref>, fig. 45D); 4) dorsal lobe of periandrium without the posterolateral process (Fig. <xref ref-type="fig" rid="F2">9</xref>) in <italic><tp:taxon-name><tp:taxon-name-part taxon-name-part-type="genus" reg="Eusarima">Eusarima</tp:taxon-name-part></tp:taxon-name></italic> (<xref ref-type="bibr" rid="B5">Chan and Yang 1994</xref>, fig. 45H).</p><p>From <italic><tp:taxon-name><tp:taxon-name-part taxon-name-part-type="genus" reg="Longieusarima">Longieusarima</tp:taxon-name-part></tp:taxon-name></italic>, <italic><tp:taxon-name><tp:taxon-name-part taxon-name-part-type="genus" reg="Eusarimissus">Eusarimissus</tp:taxon-name-part></tp:taxon-name></italic> is easily separated by its shorter and wider vertex, the longer sublateral carinae of frons widely surpassing the level of the ventral margin of the antenna, and the general schema of the tegmina with a longer ScP+RA vein and a late-forking MP vein, well after the forking of CuA. Male genitalia also easily differentiated these two genera by the long subapical aedeagus processes in <italic><tp:taxon-name><tp:taxon-name-part taxon-name-part-type="genus" reg="Longieusarima">Longieusarima</tp:taxon-name-part></tp:taxon-name></italic>, shorter and in the apical 3/4 in <italic><tp:taxon-name><tp:taxon-name-part taxon-name-part-type="genus" reg="Eusarimissus">Eusarimissus</tp:taxon-name-part></tp:taxon-name></italic>.</p></tp:treatment-sec><tp:treatment-sec sec-type="description" id="SECID0EWKAC"><title>Description.</title><p>Head with compound eyes a little wider than pronotum and mesonotum (Fig. <xref ref-type="fig" rid="F1">1</xref>). Vertex hexagonal, a little wider than long in midline, median carina weakly present or absent on the disc; margins elevated, anterior margin obviously angularly convex at middle, lateral margins nearly straight and parallel, posterior margin angularly concave (Fig. <xref ref-type="fig" rid="F1">1</xref>). Frons rounded, wider than long, margins elevated; apical margin nearly straight, lateral margins expanding outward below antennae with lateral angles rounded (Fig. <xref ref-type="fig" rid="F1">3</xref>); median carina apparently elevated from apex extending to frontoclypeal suture (Fig. <xref ref-type="fig" rid="F1">3</xref>); sublateral carinae obviously elevated from the apex near to the base, but not reaching to the frontoclypeal suture, with lateral ventral angles rounded (Fig. <xref ref-type="fig" rid="F1">3</xref>). Frons smooth, without any tubercles (Fig. <xref ref-type="fig" rid="F1">3</xref>). Frontoclypeal suture strongly angularly convex (Fig. <xref ref-type="fig" rid="F1">3</xref>). Antenna with scape extremely short, pedicel rounded (Fig. <xref ref-type="fig" rid="F1">3</xref>). Clypeus smooth, without median carina (Fig. <xref ref-type="fig" rid="F1">3</xref>). Rostrum reaching to midcoxae, apical segment almost the same length with subapical one. Gena in lateral view oblique (Fig. <xref ref-type="fig" rid="F1">2</xref>). Pronotum triangular, almost same length with vertex in midline; margins elevated, anterior margin angularly protruded, posterior margin straight; median carina very weakly present or absent, with several inconspicuous tubercles on the disc (Fig. <xref ref-type="fig" rid="F1">1</xref>). Mesonotum triangular, a little wider than pronotum in midline, tricarinated on the disc, anterior margin straight (Fig. <xref ref-type="fig" rid="F1">1</xref>). Forewings obviously longer than broad, longitudinal veins distinctly elevated (Figs <xref ref-type="fig" rid="F1">1</xref>, <xref ref-type="fig" rid="F1">2</xref>, <xref ref-type="fig" rid="F1">4</xref>); costal area narrow, ScP+R forked at the base, ScP+RA and RP veins parallel, both extremely long, respectively extending to the apical 4/5 of costal margin and the apical margin (Figs <xref ref-type="fig" rid="F1">2</xref>, <xref ref-type="fig" rid="F1">4</xref>); MP straight, bifurcated into MP<sub>1+2</sub> and MP<sub>3+4</sub> at apical 1/3, forking again or not apically (Figs <xref ref-type="fig" rid="F1">2</xref>, <xref ref-type="fig" rid="F1">4</xref>); CuA bifurcated well before MP, slightly before Pcu and A1’s junction (Figs <xref ref-type="fig" rid="F1">1</xref>, <xref ref-type="fig" rid="F1">2</xref>, <xref ref-type="fig" rid="F1">4</xref>); clavus closed, CuP long, extending to the same level of ScP+RA, Pcu and A1 fused slightly beyond the middle of clavus (Fig. <xref ref-type="fig" rid="F1">4</xref>). Hind wings developed, of <tp:taxon-name><tp:taxon-name-part taxon-name-part-type="tribe">Sarimini</tp:taxon-name-part></tp:taxon-name> type with 3-lobes (Fig. <xref ref-type="fig" rid="F1">5</xref>); Pcu-A1 lobe as wide as ScP-R-MP-Cu lobe, Pcu and A1 anastomosing at a medium distance, Pcu, A1<sub>1</sub> and A1<sub>2</sub> single (Fig. <xref ref-type="fig" rid="F1">5</xref>); A2 lobe developed, as wide as Pcu-A1 lobe, margin regularly slightly convex, A2 vein simple, non-branched (Fig. <xref ref-type="fig" rid="F1">5</xref>). Metatibia with two lateral spines on apical half (Fig. <xref ref-type="fig" rid="F1">2</xref>).</p><fig id="F1" position="float" orientation="portrait"><object-id xmlns:xlink="http://www.w3.org/1999/xlink" content-type="doi" xlink:type="simple">10.3897/zookeys.912.39589.figures1-5</object-id><object-id xmlns:xlink="http://www.w3.org/1999/xlink" content-type="arpha" xlink:type="simple">B82C0750-3235-569E-BB3B-EE04DEC2E685</object-id><label>Figures 1–5.</label><caption><p><italic><tp:taxon-name><tp:taxon-name-part taxon-name-part-type="genus" reg="Eusarimissus">Eusarimissus</tp:taxon-name-part> <tp:taxon-name-part taxon-name-part-type="species" reg="hezhouensis">hezhouensis</tp:taxon-name-part></tp:taxon-name></italic> sp. nov. <bold>1</bold> adult (holotype), dorsal view <bold>2</bold> adult (holotype), lateral view <bold>3</bold> adult (holotype), frontal view <bold>4</bold> forewing (paratype) <bold>5</bold> hind wing (paratype).</p></caption><graphic xmlns:xlink="http://www.w3.org/1999/xlink" xlink:href="zookeys-912-013-g001.jpg" position="float" orientation="portrait" xlink:type="simple" id="oo_380480.jpg"><uri content-type="original_file" xlink:type="simple">https://binary.pensoft.net/fig/380480</uri></graphic></fig><p><bold><italic>Male genitalia.</italic></bold> Anal tube in lateral view long and narrow, reaching to the posterior margin of gonostyli, basal part expanded, ventral margin nearly straight (Fig. <xref ref-type="fig" rid="F2">6</xref>). Pygofer in lateral view rectangular, obviously longer than broad, dorsal margin nearly straight, posterior margin slightly convex and parallel to anterior margin (Fig. <xref ref-type="fig" rid="F2">6</xref>). Gonostyli equilateral triangular in side view (Figs <xref ref-type="fig" rid="F2">6</xref>, <xref ref-type="fig" rid="F2">8</xref>). Capitulum of gonostylus short and spinous, with an auriform process near base (Figs <xref ref-type="fig" rid="F2">6</xref>, <xref ref-type="fig" rid="F2">8</xref>). Periandrium symmetrical (Figs <xref ref-type="fig" rid="F2">9</xref>, <xref ref-type="fig" rid="F2">10</xref>), with a dorsal lobe (dl), biforked lateral lobes (ll) and a ventral lobe (vl); dorsal and lateral lobes almost the same length, ventral lobe much shorter. Aedeagus with a pair of processes derived from the apical 3/4 (Figs <xref ref-type="fig" rid="F2">9</xref>, <xref ref-type="fig" rid="F2">10</xref>).</p><fig id="F2" position="float" orientation="portrait"><object-id xmlns:xlink="http://www.w3.org/1999/xlink" content-type="doi" xlink:type="simple">10.3897/zookeys.912.39589.figures6-11</object-id><object-id xmlns:xlink="http://www.w3.org/1999/xlink" content-type="arpha" xlink:type="simple">856130B7-C8C0-51FA-90FB-2B5886286FB3</object-id><label>Figures 6–11.</label><caption><p><italic><tp:taxon-name><tp:taxon-name-part taxon-name-part-type="genus" reg="Eusarimissus">Eusarimissus</tp:taxon-name-part> <tp:taxon-name-part taxon-name-part-type="species" reg="hezhouensis">hezhouensis</tp:taxon-name-part></tp:taxon-name></italic> sp. nov., holotype. <bold>6</bold> male genitalia, lateral view <bold>7</bold> male anal tube, dorsal view <bold>8</bold> gonostylus, lateral view <bold>9</bold> phallic complex, right lateral view <bold>10</bold> phallic complex, left lateral view <bold>11</bold> phallic complex, ventral view. Abbreviations: dl: dorsal lobe of periandrium; ll: lateral lobe of periandrium; vl: ventral lobe of periandrium; edl: expansion on dorsal lobe of periandrium; ap: aedeagus processes.</p></caption><graphic xmlns:xlink="http://www.w3.org/1999/xlink" xlink:href="zookeys-912-013-g002.jpg" position="float" orientation="portrait" xlink:type="simple" id="oo_380481.jpg"><uri content-type="original_file" xlink:type="simple">https://binary.pensoft.net/fig/380481</uri></graphic></fig><p><bold><italic>Female genitalia.</italic></bold> Gonoplacs in dorsal view fused at middle in basal 1/3 (Fig. <xref ref-type="fig" rid="F3">13</xref>); in lateral view long rectangular, longer than wide (Fig. <xref ref-type="fig" rid="F3">14</xref>). Gonapophysis IX in lateral view broad, dorsal margin sinuate, basal 1/3 with a needle-like process (Fig. <xref ref-type="fig" rid="F3">15</xref>); ventral margin concave (Fig. <xref ref-type="fig" rid="F3">15</xref>). Gonapophysis IX in dorsal view nearly triangular, the basal half broader than the apical half (Fig. <xref ref-type="fig" rid="F3">16</xref>). Gonospiculum bridge in lateral view rectangular with a short needle-like process at base (Fig. <xref ref-type="fig" rid="F3">15</xref>). Anterior connective lamina of gonapophysis VIII subtriangular, with teeth at apex and teeth on the outer lateral margin, inner lateral margin without teeth (Fig. <xref ref-type="fig" rid="F3">18</xref>). Endogonocoxal process membranous (Fig. <xref ref-type="fig" rid="F3">18</xref>). Gonocoxa VIII long rectangular, posterior and anterior margins parallel and concave (Fig. <xref ref-type="fig" rid="F3">18</xref>).</p><fig id="F3" position="float" orientation="portrait"><object-id xmlns:xlink="http://www.w3.org/1999/xlink" content-type="doi" xlink:type="simple">10.3897/zookeys.912.39589.figures12-18</object-id><object-id xmlns:xlink="http://www.w3.org/1999/xlink" content-type="arpha" xlink:type="simple">F8CE07C6-E0C1-5E44-8F34-FB9272F1949E</object-id><label>Figures 12–18.</label><caption><p><italic><tp:taxon-name><tp:taxon-name-part taxon-name-part-type="genus" reg="Eusarimissus">Eusarimissus</tp:taxon-name-part> <tp:taxon-name-part taxon-name-part-type="species" reg="hezhouensis">hezhouensis</tp:taxon-name-part></tp:taxon-name></italic> sp. nov., paratype. <bold>12</bold> female anal tube, dorsal view <bold>13</bold> gonoplacs, dorsal view <bold>14</bold> gonoplacs, lateral view <bold>15</bold> gonapophysis IX and gonospiculum bridge, lateral view <bold>16</bold> gonapophysis IX and gonospiculum bridge, dorsal view <bold>17</bold> sternite VII, ventral view <bold>18</bold> gonocoxa VIII and gonapophysis VIII, ventral view.</p></caption><graphic xmlns:xlink="http://www.w3.org/1999/xlink" xlink:href="zookeys-912-013-g003.jpg" position="float" orientation="portrait" xlink:type="simple" id="oo_380482.jpg"><uri content-type="original_file" xlink:type="simple">https://binary.pensoft.net/fig/380482</uri></graphic></fig></tp:treatment-sec><tp:treatment-sec sec-type="etymology" id="SECID0E3EAE"><title>Etymology.</title><p>This name is an arbitrary association between the genera names “<italic><tp:taxon-name><tp:taxon-name-part taxon-name-part-type="genus" reg="Eusarima">Eusarima</tp:taxon-name-part></tp:taxon-name></italic>” and “<italic><tp:taxon-name><tp:taxon-name-part taxon-name-part-type="genus" reg="Issus">Issus</tp:taxon-name-part></tp:taxon-name></italic>” referring to the close relationship of this genus to <italic><tp:taxon-name><tp:taxon-name-part taxon-name-part-type="genus" reg="Eusarima">Eusarima</tp:taxon-name-part></tp:taxon-name></italic> in the <tp:taxon-name><tp:taxon-name-part taxon-name-part-type="family">Issidae</tp:taxon-name-part></tp:taxon-name> tribe <tp:taxon-name><tp:taxon-name-part taxon-name-part-type="tribe">Sarimini</tp:taxon-name-part></tp:taxon-name>. The gender is masculine.</p></tp:treatment-sec><tp:treatment-sec sec-type="distribution" id="SECID0EBGAE"><title>Distribution.</title><p>China (Guangxi Province).</p></tp:treatment-sec><ref-list><ref id="B5"><mixed-citation xmlns:xlink="http://www.w3.org/1999/xlink" xlink:type="simple"><person-group><name name-style="western"><surname>Chan</surname><given-names>ML</given-names></name><name name-style="western"><surname>Yang</surname><given-names>CT</given-names></name></person-group> (<year>1994</year>) <source><tp:taxon-name><tp:taxon-name-part taxon-name-part-type="family">Issidae</tp:taxon-name-part></tp:taxon-name> of Taiwan (<tp:taxon-name><tp:taxon-name-part taxon-name-part-type="suborder">Homoptera</tp:taxon-name-part></tp:taxon-name>: <tp:taxon-name><tp:taxon-name-part taxon-name-part-type="superfamily">Fulgoroidea</tp:taxon-name-part></tp:taxon-name>).</source><publisher-name>Chen Chung Book</publisher-name>, <publisher-loc>Taichung</publisher-loc>, <size units="page">168 pp</size>.</mixed-citation></ref></ref-list></tp:taxon-treatment>
