# Supplementary material for: A new genus of the tribe Sarimini (Fulgoromorpha, Issidae) from the Guangxi Province of China
Source: Zookeys. 2020 Feb 17;912:13–23. doi: 10.3897/zookeys.912.39589 (PMC7040043; doi:10.3897/zookeys.912.39589)
Supplement: XML Treatment for Eusarimissus hezhouensis [file zookeys.912.39589-treatment2.xml]

<!DOCTYPE tp:taxon-treatment
  PUBLIC "-//TaxonX//DTD Taxonomic Treatment Publishing DTD v0 20100105//EN" "tax-treatment-NSO.dtd">
<tp:taxon-treatment xmlns:tp="http://www.plazi.org/taxpub"><tp:treatment-meta><kwd-group><label>Taxon classification</label><kwd><named-content xmlns:xlink="http://www.w3.org/1999/xlink" content-type="kingdom">Animalia</named-content></kwd><kwd><named-content xmlns:xlink="http://www.w3.org/1999/xlink" content-type="order">Hemiptera</named-content></kwd><kwd><named-content xmlns:xlink="http://www.w3.org/1999/xlink" content-type="family">Issidae</named-content></kwd></kwd-group><mixed-citation publication-type="journal"><person-group><name><surname>Wang</surname><given-names>Menglin</given-names></name><name><surname>Bourgoin</surname><given-names>Thierry</given-names></name></person-group><article-title>A new genus of the tribe <tp:taxon-name><tp:taxon-name-part taxon-name-part-type="tribe">Sarimini</tp:taxon-name-part></tp:taxon-name> (<tp:taxon-name><tp:taxon-name-part taxon-name-part-type="infraorder">Fulgoromorpha</tp:taxon-name-part></tp:taxon-name>, <tp:taxon-name><tp:taxon-name-part taxon-name-part-type="family">Issidae</tp:taxon-name-part></tp:taxon-name>) from the Guangxi Province of China</article-title><source>Zookeys</source><day>17</day><month>2</month><year>2020</year><volume>912</volume><fpage>13</fpage><lpage>23</lpage><pub-id pub-id-type="doi">10.3897/zookeys.912.39589</pub-id></mixed-citation></tp:treatment-meta><tp:nomenclature><tp:taxon-name><object-id xmlns:xlink="http://www.w3.org/1999/xlink" content-type="arpha" xlink:type="simple">9EF96229-89AA-52E5-81A4-3AEA7EC2DC3B</object-id>
              <tp:taxon-name-part taxon-name-part-type="genus" reg="Eusarimissus">Eusarimissus</tp:taxon-name-part>
              <tp:taxon-name-part taxon-name-part-type="species" reg="hezhouensis">hezhouensis</tp:taxon-name-part>
              <object-id xmlns:xlink="http://www.w3.org/1999/xlink" content-type="zoobank" xlink:type="simple">http://zoobank.org/41895156-B94F-48B1-A7FC-E82FEFD598F1</object-id>
            </tp:taxon-name><tp:taxon-status xmlns:xlink="http://www.w3.org/1999/xlink" xlink:type="simple">sp. nov.</tp:taxon-status></tp:nomenclature><tp:treatment-sec sec-type="diagnosis" id="SECID0ENHAE"><title>Diagnosis.</title><p>This new species looks similar to the species <tp:taxon-name><tp:taxon-name-part taxon-name-part-type="genus" reg="Eusarima">Eusarima</tp:taxon-name-part> (<tp:taxon-name-part taxon-name-part-type="subgenus" reg="Eusarima">Eusarima</tp:taxon-name-part>) <tp:taxon-name-part taxon-name-part-type="species" reg="triphylla">triphylla</tp:taxon-name-part></tp:taxon-name> (Che, Zhang &amp; Wang, 2012) known also from Guangxi Province, but it differs by: 1) the early bifurcation of CuA before MP (Fig. <xref ref-type="fig" rid="F1">4</xref>), while almost at the same level in <tp:taxon-name><tp:taxon-name-part taxon-name-part-type="genus" reg="Eusarima">E.</tp:taxon-name-part> (<tp:taxon-name-part taxon-name-part-type="subgenus" reg="Eusarima">E.</tp:taxon-name-part>) <tp:taxon-name-part taxon-name-part-type="species" reg="triphylla">triphylla</tp:taxon-name-part></tp:taxon-name> (<xref ref-type="bibr" rid="B6">Che et al. 2012</xref>, figs 3, 6); 2) the male anal tube widest slightly below middle in dorsal view (Fig. <xref ref-type="fig" rid="F2">7</xref>), while widest in apical 1/2 in the latter species (<xref ref-type="bibr" rid="B6">Che et al. 2012</xref>, fig. 9); 3) the female anal tube shorter, 1.6 times longer in the length at middle than widest part in dorsal view (Fig. <xref ref-type="fig" rid="F3">12</xref>), while 2.4 times in <tp:taxon-name><tp:taxon-name-part taxon-name-part-type="genus" reg="Eusarima">E.</tp:taxon-name-part> (<tp:taxon-name-part taxon-name-part-type="subgenus" reg="Eusarima">E.</tp:taxon-name-part>) <tp:taxon-name-part taxon-name-part-type="species" reg="triphylla">triphylla</tp:taxon-name-part></tp:taxon-name> (<xref ref-type="bibr" rid="B6">Che et al. 2012</xref>, fig. 13); 4) the apical margin of female sternite VII shallowly concave (Fig. <xref ref-type="fig" rid="F3">17</xref>), while roundly convex medially in <tp:taxon-name><tp:taxon-name-part taxon-name-part-type="genus" reg="Eusarima">E.</tp:taxon-name-part> (<tp:taxon-name-part taxon-name-part-type="subgenus" reg="Eusarima">E.</tp:taxon-name-part>) <tp:taxon-name-part taxon-name-part-type="species" reg="triphylla">triphylla</tp:taxon-name-part></tp:taxon-name> (<xref ref-type="bibr" rid="B6">Che et al. 2012</xref>, fig. 14); 5) the single Pcu of the hind wing, while triforked in <tp:taxon-name><tp:taxon-name-part taxon-name-part-type="genus" reg="Eusarima">E.</tp:taxon-name-part> (<tp:taxon-name-part taxon-name-part-type="subgenus" reg="Eusarima">E.</tp:taxon-name-part>) <tp:taxon-name-part taxon-name-part-type="species" reg="triphylla">triphylla</tp:taxon-name-part></tp:taxon-name> (<xref ref-type="bibr" rid="B6">Che et al. 2012</xref>, fig. 7).</p></tp:treatment-sec><tp:treatment-sec sec-type="type material" id="SECID0E4KAE"><title>Type materials.</title><p><bold><italic>Holotype</italic></bold>: ♂, China: Guangxi Province, Hezhou, Qichong Nature Reserve, <named-content xmlns:xlink="http://www.w3.org/1999/xlink" content-type="dwc:verbatimCoordinates" xlink:type="simple"><named-content content-type="geo-json" specific-use="{&#34;type&#34;:&#34;Point&#34;,&#34;coordinates&#34;:[110.809444,24.218333]}" id="NCID0ELLAE" xlink:type="simple">24°13'6"N, 110°48'34"E</named-content></named-content>, 180 m, 7.viii.2018, coll. Feilong Yang &amp; Kun Zhao. <bold><italic>Paratypes</italic></bold>: 2♂♂, 1♀, same data as holotype.</p></tp:treatment-sec><tp:treatment-sec sec-type="description" id="SECID0ETLAE"><title>Description.</title><p><bold><italic>Length</italic></bold>: male (including forewings) (<italic>N</italic> = 3): 6.1–6.3 mm; female (including forewings) (<italic>N</italic> = 1): 6.4 mm.</p><p><bold><italic>Coloration</italic>.</bold> Vertex almost dark brown, the midline slightly yellow; anterior margin yellow; posterior margin yellow with some black (Fig. <xref ref-type="fig" rid="F1">1</xref>). Compound eyes silvery white (Figs <xref ref-type="fig" rid="F1">1–3</xref>). Frons brown, anterior area from apical margin to the middle level of compound eyes darker; median and sublateral carinae tawny (Fig. <xref ref-type="fig" rid="F1">3</xref>). Antennae brown (Fig. <xref ref-type="fig" rid="F1">3</xref>). Clypeus dark brown with some yellow (Fig. <xref ref-type="fig" rid="F1">3</xref>). Rostrum tawny. Gena tawny (Fig. <xref ref-type="fig" rid="F1">2</xref>). Pronotum dark brown, with yellow midline, some specimens with a yellow ovate marking at middle, the disc scattered with 6–8 yellow tiny nodules on each side; anterior margin yellow, posterior margin black (Fig. <xref ref-type="fig" rid="F1">1</xref>). Mesonotum mostly dark brown, midline broad yellow, sublateral carinae yellow; the basal median area with four large black spots, the triangular intersection of the anterior and posterior margins yellow (Fig. <xref ref-type="fig" rid="F1">1</xref>). Forewings dark brown, longitudinal veins black, with irregular pale-yellow transverse veins (Figs <xref ref-type="fig" rid="F1">1</xref>, <xref ref-type="fig" rid="F1">2</xref>, <xref ref-type="fig" rid="F1">4</xref>). Hind wing pale brown, darker apically (Fig. <xref ref-type="fig" rid="F1">5</xref>). Legs all tawny (Figs <xref ref-type="fig" rid="F1">2</xref>, <xref ref-type="fig" rid="F1">3</xref>).</p><p><bold><italic>Head and thorax</italic>.</bold> Vertex 1.3 times wider than long in midline, posterior margin with the protruded level little shallower than anterior margin (Fig. <xref ref-type="fig" rid="F1">1</xref>). Frons 0.8 times longer in middle than broad at widest part, 1.4 times wider at the widest part than apical margin (Fig. <xref ref-type="fig" rid="F1">3</xref>); sublateral carinae obviously elevated from apex extending to basal 1/6, not reaching the clypeus (Fig. <xref ref-type="fig" rid="F1">3</xref>). Pronotum with posterior margin 2.6 times wider than long in midline (Fig. <xref ref-type="fig" rid="F1">1</xref>). Mesonotum with anterior margin 1.7 times wider than long in midline (Fig. <xref ref-type="fig" rid="F1">1</xref>). Forewings 2.6 times longer in longest part than widest part, MP vein firstly forked at apical 1/3, MP<sub>1+2</sub> forked again at apical 1/5 (Fig. <xref ref-type="fig" rid="F1">2</xref>) or unforked (Fig. <xref ref-type="fig" rid="F1">4</xref>), MP<sub>3+4</sub> bifurcate at apical 1/6 (Fig. <xref ref-type="fig" rid="F1">4</xref>) or unforked (Fig. <xref ref-type="fig" rid="F1">2</xref>); CuA forked near middle, before the first fork of MP, CuA<sub>1</sub> simple and sinuate, CuA<sub>2</sub> simple and straight (Figs <xref ref-type="fig" rid="F1">2</xref>, <xref ref-type="fig" rid="F1">4</xref>). Metatibiotarsal formula: 2–6/8/2.</p><p><bold><italic>Male genitalia</italic>.</bold> Anal tube slender in lateral view, broad in basal 1/3 then gradually narrowing to the apex (Fig. <xref ref-type="fig" rid="F2">6</xref>); in dorsal view anal tube long cylindrical, broadest below middle, the length in midline 2.7 times longer than the widest part, dorsal margin almost straight (Fig. <xref ref-type="fig" rid="F2">7</xref>); anal opening located below middle (Fig. <xref ref-type="fig" rid="F2">7</xref>); epiproct exceeding to the middle of anal tube (Fig. <xref ref-type="fig" rid="F2">7</xref>). Pygofer with the highest length in midline 2.0 times longer than the width at middle (Fig. <xref ref-type="fig" rid="F2">6</xref>); dorso-apical angle obtuse and oblique (Fig. <xref ref-type="fig" rid="F2">6</xref>). Gonostylus in lateral view with dorsal margin oblique and almost straight, posterior margin slightly concaved at middle, ventral margin deeply convex in the apex with caudo-ventral angle rounded (Figs <xref ref-type="fig" rid="F2">6</xref>, <xref ref-type="fig" rid="F2">8</xref>). Capitulum of gonostylus spiniform, with a small auriform process near base (Figs <xref ref-type="fig" rid="F2">6</xref>, <xref ref-type="fig" rid="F2">8</xref>). Periandrium tubular, dorsal lobe with ventral margin expanded (edl) near middle, fused with lateral lobes at basal 1/3 (Figs <xref ref-type="fig" rid="F2">9</xref>, <xref ref-type="fig" rid="F2">10</xref>); in ventral view dorsal lobe slightly broaden near the apex, lateral lobes bifurcate at middle near the apex, ventral lobe with dorsal margin slightly concave at middle (Fig. <xref ref-type="fig" rid="F2">11</xref>); ventral lobe (vl) only reaching the apical 1/3 of periandrium. Aedeagus symmetrical, with a pair of hooked processes (ap) derived from apical 1/3 extending along the ventral margin of periandrium reaching to the basal 1/3 (Figs <xref ref-type="fig" rid="F2">9</xref>, <xref ref-type="fig" rid="F2">10</xref>), in ventral view this pair of processes slightly curved inward (Fig. <xref ref-type="fig" rid="F2">11</xref>).</p><p><bold><italic>Female genitalia</italic>.</bold> Anal tube in dorsal view conical, 1.6 times longer in midline than widest part (Fig. <xref ref-type="fig" rid="F3">12</xref>); apical margin sharp, lateral margins gradually broadening from apex to basal 1/3 (Fig. <xref ref-type="fig" rid="F3">12</xref>); anal opening situated at basal 1/3 (Fig. <xref ref-type="fig" rid="F3">12</xref>). Gonoplacs in dorsal view with outer lateral margins roundly convex, the apical part and median part membranous (Fig. <xref ref-type="fig" rid="F3">13</xref>); in lateral view rectangular, 1. 6 times longer in longest part than widest part, the apical margin rounded (Fig. <xref ref-type="fig" rid="F3">14</xref>). Gonapophysis IX in lateral view broad, dorsal margin elevated and convex at middle, basal 1/3 with a needle-like process (Fig. <xref ref-type="fig" rid="F3">15</xref>). Gonapophysis IX in dorsal view widest near middle, basal half broader than apical half, outer area concave inward near apical 1/3 (Fig. <xref ref-type="fig" rid="F3">16</xref>). Anterior connective lamina of gonapophysis VIII with three teeth at apex and three teeth on the outer lateral margin, inner lateral margin without teeth (Fig. <xref ref-type="fig" rid="F3">18</xref>). Endogonocoxal process reaching to the same level of apex of anterior connective lamina (Fig. <xref ref-type="fig" rid="F3">18</xref>). Gonocoxa VIII long rectangular, perpendicular the gonapophysis VIII (Fig. <xref ref-type="fig" rid="F3">18</xref>). Apical margin of sternite VII mostly straight, with middle part very shallowly incised and two prominent dorso-lateral angles in ventral view (Fig. <xref ref-type="fig" rid="F3">17</xref>).</p></tp:treatment-sec><tp:treatment-sec sec-type="etymology" id="SECID0EWTAE"><title>Etymology.</title><p>The name refers to the type locality of the species.</p></tp:treatment-sec><tp:treatment-sec sec-type="Phylogeny" id="SECID0E2TAE"><title>Phylogeny.</title><p>The molecular sequences obtained were registered in GenBank with the following accession numbers: <ext-link xmlns:xlink="http://www.w3.org/1999/xlink" ext-link-type="gen" xlink:href="MN955873" xlink:type="simple">MN955873</ext-link> (18S, primers: 3F–Bi + A2–9R), <ext-link xmlns:xlink="http://www.w3.org/1999/xlink" ext-link-type="gen" xlink:href="MN955872" xlink:type="simple">MN955872</ext-link> (28S D3–D5, primers: Ai–D4D5r), <ext-link xmlns:xlink="http://www.w3.org/1999/xlink" ext-link-type="gen" xlink:href="MN955852" xlink:type="simple">MN955852</ext-link> (28S D6–D7, primers: EE–MM), <ext-link xmlns:xlink="http://www.w3.org/1999/xlink" ext-link-type="gen" xlink:href="MN954323" xlink:type="simple">MN954323</ext-link> (COXI). Cytb sequence was failed to obtain. Molecular analysis based on available sequences of the 18S rRNA, 28S rRNA, COXI and Cytb genes confirms the morphological data positioning the new taxon in <tp:taxon-name><tp:taxon-name-part taxon-name-part-type="tribe">Sarimini</tp:taxon-name-part></tp:taxon-name>. The species takes place as sister to a non-described but already sequenced <tp:taxon-name><tp:taxon-name-part taxon-name-part-type="tribe">Sarimini</tp:taxon-name-part></tp:taxon-name> species <italic><tp:taxon-name><tp:taxon-name-part taxon-name-part-type="genus" reg="Eusarima">Eusarima</tp:taxon-name-part></tp:taxon-name></italic> sp. 4 in <xref ref-type="bibr" rid="B14">Wang et al. (2016)</xref>, both being sister taxa to <italic><tp:taxon-name><tp:taxon-name-part taxon-name-part-type="genus" reg="Longieusarima">Longieusarima</tp:taxon-name-part> <tp:taxon-name-part taxon-name-part-type="species" reg="lunulia">lunulia</tp:taxon-name-part></tp:taxon-name></italic> Wang, Bourgoin &amp; Zhang, 2017 (Fig. <xref ref-type="fig" rid="F4">19</xref>). Barcoding part of COXI gene of <italic><tp:taxon-name><tp:taxon-name-part taxon-name-part-type="genus" reg="Eusarimissus">Eusarimissus</tp:taxon-name-part> <tp:taxon-name-part taxon-name-part-type="species" reg="hezhouensis">hezhouensis</tp:taxon-name-part></tp:taxon-name></italic> sp. nov. differs by 107 bp and 115 bp from <italic><tp:taxon-name><tp:taxon-name-part taxon-name-part-type="genus" reg="Eusarima">Eusarima</tp:taxon-name-part></tp:taxon-name></italic> sp. 4 and <italic><tp:taxon-name><tp:taxon-name-part taxon-name-part-type="genus" reg="Longieusarima">L.</tp:taxon-name-part> <tp:taxon-name-part taxon-name-part-type="species" reg="lunulia">lunulia</tp:taxon-name-part></tp:taxon-name></italic> Wang, Bourgoin &amp; Zhang, 2017 respectively over the total length of 681 bp.</p><fig id="F4" position="float" orientation="portrait"><object-id xmlns:xlink="http://www.w3.org/1999/xlink" content-type="doi" xlink:type="simple">10.3897/zookeys.912.39589.figure19</object-id><object-id xmlns:xlink="http://www.w3.org/1999/xlink" content-type="arpha" xlink:type="simple">964B78F5-685A-5EC4-B065-63AE02D8FD52</object-id><label>Figure 19.</label><caption><p>Maximum likelihood tree of <tp:taxon-name><tp:taxon-name-part taxon-name-part-type="tribe">Sarimini</tp:taxon-name-part></tp:taxon-name> species based on combined sequences (18S, 28S, COXI, Cytb) with <italic><tp:taxon-name><tp:taxon-name-part taxon-name-part-type="genus" reg="Darwallia">Darwallia</tp:taxon-name-part></tp:taxon-name></italic> as outgroup. At each node, values denote ML bootstrap support. The name ‘Gen. nov.’, ‘<italic><tp:taxon-name><tp:taxon-name-part taxon-name-part-type="genus" reg="Eusarima">Eusarima</tp:taxon-name-part></tp:taxon-name></italic> sp. 1’, ‘sp. 2’, and ‘sp. 4’ refer to the same taxa as in <xref ref-type="bibr" rid="B14">Wang et al. (2016)</xref>.</p></caption><graphic xmlns:xlink="http://www.w3.org/1999/xlink" xlink:href="zookeys-912-013-g004.jpg" position="float" orientation="portrait" xlink:type="simple" id="oo_380483.jpg"><uri content-type="original_file" xlink:type="simple">https://binary.pensoft.net/fig/380483</uri></graphic></fig></tp:treatment-sec><tp:treatment-sec><!--Section generated to contain objects referenced in tp:taxon-treatment.--><fig id="F1" position="float" orientation="portrait"><object-id xmlns:xlink="http://www.w3.org/1999/xlink" content-type="doi" xlink:type="simple">10.3897/zookeys.912.39589.figures1-5</object-id><object-id xmlns:xlink="http://www.w3.org/1999/xlink" content-type="arpha" xlink:type="simple">B82C0750-3235-569E-BB3B-EE04DEC2E685</object-id><label>Figures 1–5.</label><caption><p><italic><tp:taxon-name><tp:taxon-name-part taxon-name-part-type="genus" reg="Eusarimissus">Eusarimissus</tp:taxon-name-part> <tp:taxon-name-part taxon-name-part-type="species" reg="hezhouensis">hezhouensis</tp:taxon-name-part></tp:taxon-name></italic> sp. nov. <bold>1</bold> adult (holotype), dorsal view <bold>2</bold> adult (holotype), lateral view <bold>3</bold> adult (holotype), frontal view <bold>4</bold> forewing (paratype) <bold>5</bold> hind wing (paratype).</p></caption><graphic xmlns:xlink="http://www.w3.org/1999/xlink" xlink:href="zookeys-912-013-g001.jpg" position="float" orientation="portrait" xlink:type="simple" id="oo_380480.jpg"><uri content-type="original_file" xlink:type="simple">https://binary.pensoft.net/fig/380480</uri></graphic></fig><fig id="F2" position="float" orientation="portrait"><object-id xmlns:xlink="http://www.w3.org/1999/xlink" content-type="doi" xlink:type="simple">10.3897/zookeys.912.39589.figures6-11</object-id><object-id xmlns:xlink="http://www.w3.org/1999/xlink" content-type="arpha" xlink:type="simple">856130B7-C8C0-51FA-90FB-2B5886286FB3</object-id><label>Figures 6–11.</label><caption><p><italic><tp:taxon-name><tp:taxon-name-part taxon-name-part-type="genus" reg="Eusarimissus">Eusarimissus</tp:taxon-name-part> <tp:taxon-name-part taxon-name-part-type="species" reg="hezhouensis">hezhouensis</tp:taxon-name-part></tp:taxon-name></italic> sp. nov., holotype. <bold>6</bold> male genitalia, lateral view <bold>7</bold> male anal tube, dorsal view <bold>8</bold> gonostylus, lateral view <bold>9</bold> phallic complex, right lateral view <bold>10</bold> phallic complex, left lateral view <bold>11</bold> phallic complex, ventral view. Abbreviations: dl: dorsal lobe of periandrium; ll: lateral lobe of periandrium; vl: ventral lobe of periandrium; edl: expansion on dorsal lobe of periandrium; ap: aedeagus processes.</p></caption><graphic xmlns:xlink="http://www.w3.org/1999/xlink" xlink:href="zookeys-912-013-g002.jpg" position="float" orientation="portrait" xlink:type="simple" id="oo_380481.jpg"><uri content-type="original_file" xlink:type="simple">https://binary.pensoft.net/fig/380481</uri></graphic></fig><fig id="F3" position="float" orientation="portrait"><object-id xmlns:xlink="http://www.w3.org/1999/xlink" content-type="doi" xlink:type="simple">10.3897/zookeys.912.39589.figures12-18</object-id><object-id xmlns:xlink="http://www.w3.org/1999/xlink" content-type="arpha" xlink:type="simple">F8CE07C6-E0C1-5E44-8F34-FB9272F1949E</object-id><label>Figures 12–18.</label><caption><p><italic><tp:taxon-name><tp:taxon-name-part taxon-name-part-type="genus" reg="Eusarimissus">Eusarimissus</tp:taxon-name-part> <tp:taxon-name-part taxon-name-part-type="species" reg="hezhouensis">hezhouensis</tp:taxon-name-part></tp:taxon-name></italic> sp. nov., paratype. <bold>12</bold> female anal tube, dorsal view <bold>13</bold> gonoplacs, dorsal view <bold>14</bold> gonoplacs, lateral view <bold>15</bold> gonapophysis IX and gonospiculum bridge, lateral view <bold>16</bold> gonapophysis IX and gonospiculum bridge, dorsal view <bold>17</bold> sternite VII, ventral view <bold>18</bold> gonocoxa VIII and gonapophysis VIII, ventral view.</p></caption><graphic xmlns:xlink="http://www.w3.org/1999/xlink" xlink:href="zookeys-912-013-g003.jpg" position="float" orientation="portrait" xlink:type="simple" id="oo_380482.jpg"><uri content-type="original_file" xlink:type="simple">https://binary.pensoft.net/fig/380482</uri></graphic></fig></tp:treatment-sec><ref-list><ref id="B6"><mixed-citation xmlns:xlink="http://www.w3.org/1999/xlink" xlink:type="simple"><person-group><name name-style="western"><surname>Che</surname><given-names>YL</given-names></name><name name-style="western"><surname>Zhang</surname><given-names>YL</given-names></name><name name-style="western"><surname>Wang</surname><given-names>YL</given-names></name></person-group> (<year>2012</year>) <article-title>Review of the issid genus <italic><tp:taxon-name><tp:taxon-name-part taxon-name-part-type="genus">Parasarima</tp:taxon-name-part></tp:taxon-name></italic> Yang (<tp:taxon-name><tp:taxon-name-part taxon-name-part-type="order">Hemiptera</tp:taxon-name-part></tp:taxon-name>: <tp:taxon-name><tp:taxon-name-part taxon-name-part-type="superfamily">Fulgoroidea</tp:taxon-name-part></tp:taxon-name>: <tp:taxon-name><tp:taxon-name-part taxon-name-part-type="family">Issidae</tp:taxon-name-part></tp:taxon-name>) with description of one new species from China.</article-title><source>Entomotaxonomia</source><volume>34</volume>(<issue>3</issue>): <fpage>533</fpage>–<lpage>537</lpage>.</mixed-citation></ref><ref id="B14"><mixed-citation xmlns:xlink="http://www.w3.org/1999/xlink" xlink:type="simple"><person-group><name name-style="western"><surname>Wang</surname><given-names>ML</given-names></name><name name-style="western"><surname>Zhang</surname><given-names>YL</given-names></name><name name-style="western"><surname>Bourgoin</surname><given-names>T</given-names></name></person-group> (<year>2016</year>) <article-title>Planthopper family <tp:taxon-name><tp:taxon-name-part taxon-name-part-type="family">Issidae</tp:taxon-name-part></tp:taxon-name> (<tp:taxon-name><tp:taxon-name-part taxon-name-part-type="class">Insecta</tp:taxon-name-part></tp:taxon-name>: <tp:taxon-name><tp:taxon-name-part taxon-name-part-type="order">Hemiptera</tp:taxon-name-part></tp:taxon-name>: <tp:taxon-name><tp:taxon-name-part taxon-name-part-type="infraorder">Fulgoromorpha</tp:taxon-name-part></tp:taxon-name>): linking molecular phylogeny with classification.</article-title><source>Molecular Phylogenetics and Evolution</source><volume>105</volume>: <fpage>224</fpage>–<lpage>234</lpage>. <ext-link xlink:type="simple" ext-link-type="doi" xlink:href="10.1016/j.ympev.2016.08.012">https://doi.org/10.1016/j.ympev.2016.08.012</ext-link></mixed-citation></ref></ref-list></tp:taxon-treatment>
